# Supplementary material for: Nocturnal Transpiration May Be Associated with Foliar Nutrient Uptake
Source: Plants (Basel). 2023 Jan 24;12(3):531. doi: 10.3390/plants12030531 (PMC9919148; doi:10.3390/plants12030531)
Supplement: Supplementary file 1 [file plants-12-00531-s001.zip]

Archive with 1 entries (1 files):
- plants-2042578-supplementary.pdf
